# Supplementary material for: Practical Opportunities to Improve the Impact of Health Risk Assessment on Environmental and Public Health Decisions
Source: Int J Environ Res Public Health. 2022 Apr 1;19(7):4200. doi: 10.3390/ijerph19074200 (PMC8998966; doi:10.3390/ijerph19074200)
Supplement: Supplementary file 1 [file ijerph-19-04200-s001.zip]

Archive with 1 entries (1 files):
- ijerph-1624355-supplementary.pdf
